# Supplementary material for: First neurotranscriptome of adults Tambaquis (Colossoma macropomum) with characterization and differential expression between males and females
Source: Sci Rep. 2024 Feb 7;14:3130. doi: 10.1038/s41598-024-53734-5 (PMC10850070; doi:10.1038/s41598-024-53734-5)
Supplement: Supplementary file 2 — Supplementary Information 2. [file 41598_2024_53734_MOESM2_ESM.xlsx]

## Sheet: Summary
Total trinity 'genes'	204035
Total trinity transcripts	267785
Percent GC	43.96

## Sheet: All Transcripts
Stats based on ALL transcript contigs
Contig N10	5693
Contig N20	4140
Contig N30	3161
Contig N40	2402
Contig N50	1769
Median contig length	394
Average contig	861.30
Total assembled bases	230644169

## Sheet: Longest Isoform
Stats based on ONLY LONGEST ISOFORM per 'GENE'
Contig N10	4885
Contig N20	3382
Contig N30	2392
Contig N40	1643
Contig N50	1078
Median contig length	352
Average contig	671.33
Total assembled bases	136974711
