# Supplementary material for: First neurotranscriptome of adults Tambaquis (Colossoma macropomum) with characterization and differential expression between males and females
Source: Sci Rep. 2024 Feb 7;14:3130. doi: 10.1038/s41598-024-53734-5 (PMC10850070; doi:10.1038/s41598-024-53734-5)
Supplement: Supplementary file 6 — Supplementary Table S3. [file 41598_2024_53734_MOESM6_ESM.xlsx]

## Sheet: Blast2Go
SeqName	sex	Length	Description	Gene Code	species	#Hits	e-Value	sim mean	#GO	GO IDs	GO Names	Enzyme Codes	Enzyme Names	InterPro IDs	InterPro GO IDs	InterPro GO Names
TRINITY_DN43705_c0_g1_i1	Female	340	Glyceraldehyde-3-phosphate dehydrogenase 2	GAPDH	Danio rerio	5	1.62747e-45	84.5	7	P:GO:0006457; P:GO:0042026; F:GO:0000166; F:GO:0005524; F:GO:0016853; F:GO:0016887; C:GO:0005737	P:protein folding; P:protein refolding; F:nucleotide binding; F:ATP binding; F:isomerase activity; F:ATP hydrolysis activity; C:cytoplasm			IPR020828 (SMART); G3DSA:3.40.50.720 (GENE3D); IPR020828 (PFAM); IPR020831 (PANTHER); PTHR10836:SF103 (PANTHER); IPR036291 (SUPERFAMILY)	F:GO:0016620; F:GO:0051287	F:oxidoreductase activity, acting on the aldehyde or oxo group of donors, NAD or NADP as acceptor; F:NAD binding
TRINITY_DN23681_c0_g1_i1	Female	216	Histone chaperone and transcription elongation factor	SUPT6H	Danio rerio	5	5.7676e-33	82.88						IPR012340 (G3DSA:2.40.50.GENE3D); PTHR10145:SF6 (PANTHER); IPR017072 (PANTHER)	P:GO:0032968	P:positive regulation of transcription elongation by RNA polymerase II
TRINITY_DN33832_c0_g1_i1	Female	280	Ubiquitin carboxyl-terminal hydrolase 5	USP5	Mus musculus	5	1.85886e-18	69.53						G3DSA:3.90.70.10 (GENE3D); IPR001394 (PFAM); mobidb-lite (MOBIDB_LITE); PTHR24006:SF655 (PANTHER); PTHR24006 (PANTHER); IPR028889 (PROSITE_PROFILES); IPR038765 (SUPERFAMILY)	P:GO:0016579; F:GO:0004843	P:protein deubiquitination; F:cysteine-type deubiquitinase activity
TRINITY_DN17539_c0_g2_i1	Female	234	Zinc finger protein 54	Zfp54	Mus musculus	5	9.22601e-25	80.0	51	P:GO:0002269; P:GO:0002283; P:GO:0006811; P:GO:0006814; P:GO:0006883; P:GO:0008217; P:GO:0009410; P:GO:0010467; P:GO:0014824; P:GO:0015835; P:GO:0032094; P:GO:0032341; P:GO:0034101; P:GO:0035264; P:GO:0035725; P:GO:0036254; P:GO:0042045; P:GO:0050891; P:GO:0050896; P:GO:0050909; P:GO:0050914; P:GO:0050915; P:GO:0055075; P:GO:0055078; P:GO:0055085; P:GO:0070254; P:GO:0070944; P:GO:0071468; P:GO:00…	P:leukocyte activation involved in inflammatory response; P:neutrophil activation involved in immune response; P:ion transport; P:sodium ion transport; P:cellular sodium ion homeostasis; P:regulation of blood pressure; P:response to xenobiotic stimulus; P:gene expression; P:artery smooth muscle contraction; P:peptidoglycan transport; P:response to food; P:aldosterone metabolic process; P:erythroc…			no IPS match	no IPS match	no IPS match
TRINITY_DN9797_c1_g2_i1	Female	293	Ribonuclease inhibitor	RNH1	Sus scrofa	5	4.58925e-12	66.88						SM00368 (SMART); IPR001611 (PFAM); IPR032675 (G3DSA:3.80.10.GENE3D); PTHR24106 (PANTHER); PTHR24106:SF151 (PANTHER); SSF52047 (SUPERFAMILY)	F:GO:0005515	F:protein binding
TRINITY_DN82594_c0_g1_i1	Female	576	Solute carrier family 2, member 6	SLC2A6	Homo sapiens	5	0.000398345	80.5	10	P:GO:0006811; P:GO:0006952; P:GO:0035821; P:GO:0046034; P:GO:1902600; F:GO:0005524; F:GO:0046961; F:GO:0090729; C:GO:0005576; C:GO:0033180	P:ion transport; P:defense response; P:modulation of process of another organism; P:ATP metabolic process; P:proton transmembrane transport; F:ATP binding; F:proton-transporting ATPase activity, rotational mechanism; F:toxin activity; C:extracellular region; C:proton-transporting V-type ATPase, V1 domain			IPR005828 (PFAM); IPR036259 (G3DSA:1.20.1250.GENE3D); PTHR48021:SF59 (PANTHER); PTHR48021 (PANTHER); IPR020846 (PROSITE_PROFILES)	P:GO:0055085; F:GO:0022857; C:GO:0016021	P:transmembrane transport; F:transmembrane transporter activity; C:integral component of membrane
TRINITY_DN17622_c0_g3_i1	Female	234	zinc finger and SCAN domain containing 20	ZSCAN20	Homo sapiens	5	1.73442e-22	75.06						IPR013087 (SMART); PF13465 (PFAM); G3DSA:3.30.160.60 (GENE3D); G3DSA:3.30.160.60 (GENE3D); PTHR23226:SF229 (PANTHER); PTHR23226 (PANTHER); IPR013087 (PROSITE_PROFILES); IPR013087 (PROSITE_PROFILES); IPR036236 (SUPERFAMILY)	no GO terms	no GO terms
TRINITY_DN39963_c1_g1_i2	Female	442	HTH_Tnp_Tc3_2 domain-containing protein		Seriola dumerili	5	6.81933e-44	71.79						no IPS match	no IPS match	no IPS match
TRINITY_DN44083_c0_g1_i1	Female	203	Neuroblast differentiation-associated protein	AHNAK		5	1.33554e-07	66.95	1	C:GO:0005576	C:extracellular region			no IPS match	no IPS match	no IPS match
TRINITY_DN61031_c0_g1_i1	Female	220	Nuclear RNA export factor 1			3	0.0229521	49.74	7	P:GO:0006406; P:GO:0051028; F:GO:0003676; F:GO:0003723; C:GO:0005634; C:GO:0005654; C:GO:0005737	P:mRNA export from nucleus; P:mRNA transport; F:nucleic acid binding; F:RNA binding; C:nucleus; C:nucleoplasm; C:cytoplasm			no IPS match	no IPS match	no IPS match
TRINITY_DN26809_c1_g1_i1	Female	211	Transposable element Tcb1			2	1.74193e-08	78.26						no IPS match	no IPS match	no IPS match
TRINITY_DN35940_c2_g1_i1	Female	318	4a-hydroxytetrahydrobiopterin dehydratase		Pygocentrus nattereri	1	49.5849	67.65	2	P:GO:0006355; F:GO:0003700	P:regulation of DNA-templated transcription; F:DNA-binding transcription factor activity			no IPS match	no IPS match	no IPS match
TRINITY_DN72281_c1_g1_i2	Female	360	NLR family CARD domain-containing protein 3	NLRC3		5	4.91227e-40	76.95						mobidb-lite (MOBIDB_LITE)	no GO terms	no GO terms
TRINITY_DN184929_c0_g1_i1	Female	211	NACHT, LRR and PYD domains-containing protein 3	NLRP3	Sinocyclocheilus grahami	5	4.86938e-27	79.43						no IPS match	no IPS match	no IPS match
TRINITY_DN16087_c0_g1_i1	Female	321	Glutamate ionotropic receptor NMDA type subunit 1	grin1	Pygocentrus nattereri	2	3.57432e-112	91.46						no IPS match	no IPS match	no IPS match
TRINITY_DN40961_c0_g1_i1	Female	209	Palmitoyltransferase	ZDHHC3	Colossoma macropomum	2	2.29188e-77	94.26						no IPS match	no IPS match	no IPS match
TRINITY_DN106308_c0_g1_i1	Female	202	serine incorporator 1	serinc1	Pygocentrus nattereri	5	1.43024e-19	94.01						no IPS match	no IPS match	no IPS match
TRINITY_DN6163_c3_g1_i1	Female	269	serine/arginine repetitive matrix 3	srrm3	Colossoma macropomum	2	9.05142e-33	85.76						no IPS match	no IPS match	no IPS match
TRINITY_DN850_c72_g1_i1	Female	204	transcription elongation factor A N-terminal and central domain containing	tceanc	Pygocentrus nattereri	3	2.24047e-72	87.29						no IPS match	no IPS match	no IPS match
TRINITY_DN286_c26_g1_i2	Female	217	protein reprimo A	rprma	Pygocentrus nattereri	4	3.39629e-11	91.63						no IPS match	no IPS match	no IPS match
TRINITY_DN26527_c1_g1_i1	Female	208	sorting nexin 10	SNX10	Homo sapiens	5	1.45021e-34	93.14						PTHR12138 (PANTHER); PTHR12138:SF75 (PANTHER)	no GO terms	no GO terms
TRINITY_DN4414_c2_g1_i3	Female	444	cell surface glycoprotein 1	olpB	Colossoma macropomum	1	2.22585e-150	97.55						no IPS match	no IPS match	no IPS match
TRINITY_DN77912_c0_g1_i1	Female	233	basigin	BSG	Colossoma macropomum	2	3.343e-83	91.91						no IPS match	no IPS match	no IPS match
TRINITY_DN78044_c0_g1_i1	Female	215	Leucine rich repeats and calponin homology domain containing 1	LRCH1	Pygocentrus nattereri	5	3.33549e-16	81.17						no IPS match	no IPS match	no IPS match
TRINITY_DN75958_c0_g1_i2	Female	254	E3 ubiquitin-protein ligase	MDM2	Callithrix jacchus	5	1.76988e-59	88.93						no IPS match	no IPS match	no IPS match
TRINITY_DN27447_c3_g1_i1	Female	250	Class I histocompatibility antigen, alpha chain BL3-7		Pygocentrus nattereri	2	6.4749e-35	84.48						no IPS match	no IPS match	no IPS match
TRINITY_DN46948_c2_g1_i1	Female	216	thymidine phosphorylase	tymp	Pygocentrus nattereri	1	3.35392e-16	80.77						no IPS match	no IPS match	no IPS match
TRINITY_DN196927_c0_g1_i1	Female	216	VANGL planar cell polarity protein 2	vangl2	Pygocentrus nattereri	1	5.30348e-54	96.55						no IPS match	no IPS match	no IPS match
TRINITY_DN21396_c2_g1_i1	Female	234	transgelin	TAGLN	Astyanax mexicanus	1	6.12388e-19	88.35						no IPS match	no IPS match	no IPS match
TRINITY_DN2084_c7_g1_i1	Female	201	general transcription factor IIH subunit 5	gtf2h5	Pygocentrus nattereri	5	6.70891e-08	87.82						no IPS match	no IPS match	no IPS match
TRINITY_DN131411_c0_g1_i1	Female	226	atypical chemokine receptor 3	ACKR3	Callithrix jacchus	5	5.28703e-94	95.57						no IPS match	no IPS match	no IPS match
TRINITY_DN54191_c1_g1_i1	Female	231	choline/ethanolamine phosphotransferase 1	CEPT1	Pygocentrus nattereri	5	2.20042e-08	92.5						no IPS match	no IPS match	no IPS match
TRINITY_DN33058_c1_g1_i1	Female	232	GTPase IMAP family member 7	GIMAP7	Pygocentrus nattereri	5	1.27572e-35	89.87						mobidb-lite (MOBIDB_LITE); mobidb-lite (MOBIDB_LITE)	no GO terms	no GO terms
TRINITY_DN5843_c11_g1_i1	Female	229	src kinase associated phosphoprotein 2	skap2	Colossoma macropomum	1	2.17724e-08	100.0						no IPS match	no IPS match	no IPS match
TRINITY_DN3178_c9_g1_i1	Female	208	arrestin domain containing 1b	arrdc1b	Colossoma macropomum	1	2.49847e-12	86.17						mobidb-lite (MOBIDB_LITE); mobidb-lite (MOBIDB_LITE)	no GO terms	no GO terms
TRINITY_DN15779_c0_g4_i1	Female	204	pre-mRNA-processing factor 39	PRPF39	Pygocentrus nattereri	2	1.12675e-15	81.58						no IPS match	no IPS match	no IPS match
TRINITY_DN3345_c5_g1_i1	Female	235	nudix hydrolase 15	NUDT15	Pygocentrus nattereri	2	6.2422e-10	89.22						no IPS match	no IPS match	no IPS match
TRINITY_DN47093_c0_g1_i1	Female	230	coenzyme Q4	COQ4	Pygocentrus nattereri	1	2.17381e-13	95.38						no IPS match	no IPS match	no IPS match
TRINITY_DN19947_c0_g2_i1	Female	254	class I histocompatibility antigen, F10 alpha chain	HA1F	Colossoma macropomum	5	2.71639e-117	95.91						no IPS match	no IPS match	no IPS match
TRINITY_DN204292_c0_g1_i1	Female	211	NADH:ubiquinone oxidoreductase subunit B5	NDUFB5	Sapajus apella	5	1.40394e-69	92.17						no IPS match	no IPS match	no IPS match
TRINITY_DN30681_c0_g1_i9	Male	1481	Fucolectin-4	FUCL4	Anguilla japonica	5	2.08905e-36	65.26	16	P:GO:0000160; P:GO:0006935; P:GO:0009306; P:GO:0044780; P:GO:0071973; P:GO:0071978; P:GO:0097588; F:GO:0003774; F:GO:0016787; F:GO:0046872; C:GO:0005737; C:GO:0005886; C:GO:0009288; C:GO:0009425; C:GO:0016020; C:GO:0016021	P:phosphorelay signal transduction system; P:chemotaxis; P:protein secretion; P:bacterial-type flagellum assembly; P:bacterial-type flagellum-dependent cell motility; P:bacterial-type flagellum-dependent swarming motility; P:archaeal or bacterial-type flagellum-dependent cell motility; F:cytoskeletal motor activity; F:hydrolase activity; F:metal ion binding; C:cytoplasm; C:plasma membrane; C:bact…			IPR006585 (SMART); G3DSA:2.60.120.260 (GENE3D); IPR000421 (PFAM); PTHR45713 (PANTHER); PTHR45713:SF2 (PANTHER); IPR008979 (SUPERFAMILY)	no GO terms	no GO terms
TRINITY_DN60540_c0_g1_i2	Male	409	Contactin-1	CNTN1	Gallus gallus	4	0.681146	71.82						no IPS match	no IPS match	no IPS match
TRINITY_DN12929_c6_g1_i1	Male	204	Zinc finger protein 479	ZNF479	Homo sapiens	5	1.48394e-15	73.94	9	P:GO:0006413; P:GO:0046740; F:GO:0003723; C:GO:0019013; C:GO:0019028; C:GO:0039617; C:GO:0044156; C:GO:0044219; C:GO:0044423	P:translational initiation; P:transport of virus in host, cell to cell; F:RNA binding; C:viral nucleocapsid; C:viral capsid; C:T=3 icosahedral viral capsid; C:host cell junction; C:host cell plasmodesma; C:virion component			no IPS match	no IPS match	no IPS match
TRINITY_DN27318_c0_g1_i2	Male	261	Cytochrome P450	CYP1A1	Oryctolagus cuniculus	5	5.70355e-06	62.3						IPR002401 (PRINTS); IPR036396 (G3DSA:1.10.630.GENE3D); IPR001128 (PFAM); PTHR24300 (PANTHER); PTHR24300:SF327 (PANTHER); IPR036396 (SUPERFAMILY)	F:GO:0004497; F:GO:0005506; F:GO:0016705; F:GO:0020037	F:monooxygenase activity; F:iron ion binding; F:oxidoreductase activity, acting on paired donors, with incorporation or reduction of molecular oxygen; F:heme binding
TRINITY_DN74_c31_g1_i1	Male	210	PYGNA G_PROTEIN_RECEP_F1_2 domain-containing protein		Pygocentrus nattereri	1	0.118534	58.14						no IPS match	no IPS match	no IPS match
TRINITY_DN12013_c0_g1_i1	Male	220	Phosphoinositide 5-phosphatase		Pygocentrus nattereri	5	0.00565775	64.79						no IPS match	no IPS match	no IPS match
TRINITY_DN3667_c1_g2_i1	Male	345	Protein kinase domain-containing protein		Salmo trutta	5	4.67579e-11	62.61						no IPS match	no IPS match	no IPS match
TRINITY_DN62234_c0_g1_i17	Male	420	NACHT domain-containing protein		Salmo trutta	4	0.00110017	51.13						no IPS match	no IPS match	no IPS match
TRINITY_DN13079_c0_g1_i1	Male	232	pre-B-cell leukemia transcription factor-interacting protein 1	PBXIP1	Pygocentrus nattereri	2	1.26672e-40	92.2						no IPS match	no IPS match	no IPS match
TRINITY_DN9152_c3_g1_i1	Male	214	MAP kinase interacting serine/threonine kinase 1	MKNK1	Pygocentrus nattereri	5	0.338822	96.31						mobidb-lite (MOBIDB_LITE)	no GO terms	no GO terms
TRINITY_DN26675_c2_g1_i1	Male	212	kinesin-like protein KIF3C	KIF3C	Pygocentrus nattereri	5	1.16388e-25	94.29						mobidb-lite (MOBIDB_LITE)	no GO terms	no GO terms
TRINITY_DN6133_c5_g1_i1	Male	653	SPRY domain-containing SOCS box protein 4	SPSB4	Pygocentrus nattereri	4	4.12437e-10	94.97						no IPS match	no IPS match	no IPS match
TRINITY_DN18901_c2_g2_i1	Male	224	coiled-coil domain containing 53	CCDC92	Pygocentrus nattereri	1	16.6396	76.92						no IPS match	no IPS match	no IPS match
TRINITY_DN23365_c0_g1_i1	Male	216	A kinase anchor protein 17A	AKAP17A	Colossoma macropomum	1	1.54995e-19	80.5						no IPS match	no IPS match	no IPS match
TRINITY_DN12753_c6_g1_i1	Male	203	NIMA related kinase 11	NEK11	Pygocentrus nattereri	1	0.000146962	84.21						no IPS match	no IPS match	no IPS match
TRINITY_DN8777_c2_g1_i1	Male	206	SPARC related modular calcium binding 1	SMOC1	Pygocentrus nattereri	5	4.1293e-11	89.33						no IPS match	no IPS match	no IPS match
TRINITY_DN5332_c14_g1_i1	Male	232	calmodulin-lysine N-methyltransferase	CAMKMT	Pygocentrus nattereri	3	1.24893e-50	83.84						no IPS match	no IPS match	no IPS match
TRINITY_DN7424_c5_g1_i1	Male	220	Potassium voltage-gated channel subfamily C member 1	KCNC1	Pygocentrus nattereri	2	0.000581737	93.06						no IPS match	no IPS match	no IPS match
TRINITY_DN3410_c8_g1_i1	Male	237	AP2 associated kinase 1a	AAK1	Colossoma macropomum	4	0.000634408	90.2						no IPS match	no IPS match	no IPS match
TRINITY_DN20049_c0_g1_i2	Male	283	short transient receptor potential channel 4	TRPC4	Pygocentrus nattereri	1	9.86256e-18	98.51						no IPS match	no IPS match	no IPS match
